# Supplementary material for: A randomized controlled trial to evaluate performance of pigs raised in antibiotic-free or conventional production systems following challenge with porcine reproductive and respiratory syndrome virus
Source: PLoS One. 2018 Dec 6;13(12):e0208430. doi: 10.1371/journal.pone.0208430 (PMC6283559; doi:10.1371/journal.pone.0208430)
Supplement: S1 File — (XLSX) [file pone.0208430.s001.xlsx]

## Sheet: Sheet1
SOW	COUNT	TRT	MORT	WEANED	LITTER SIZE	ROOM	ENROLLWT	WEANWT	WEANSD_	ADG	PARITY
727	13	2	1	12	14	3	1.61898	6.8379	0.38202	0.236933	1
754	13	1	0	13	13	6	1.21772	4.52197	0.691731	0.173908	1
811	13	1	1	12	13	4	1.40265	5.6888	0.520584	0.224608	1
818	13	1	1	12	14	6	1.64689	4.23353	0.499264	0.135879	1
865	12	1	1	11	13	2	1.49685	5.29466	0.46616	0.173002	1
883	11	3	0	11	11	5	1.00203	5.039	0.672313	0.201849	1
893	12	3	1	11	14	6	1.32676	3.92976	0.480582	0.137163	1
897	13	3	2	11	13	3	1.3852	5.24518	0.757451	0.193601	1
924	7	3	1	6	8	4	1.59405	5.02732	0.441098	0.179448	1
937	13	3	13	0	13	2	1.612				1
1211	12	1	0	12	12	4	1.64805	5.66234	0.556488	0.211279	2
1212	11	3	0	11	12	5	1.46799	4.80808	1.02496	0.167004	2
1250	8	2	0	8	12	2	1.72932	6.76987	0.888112	0.265292	2
1798	10	2	0	10	10	3	1.48778	6.09175	1.17702	0.228982	2
1817	12	3	0	12	12	5	1.96557	5.39775	0.972078	0.171609	2
1840	6	1	1	5	10	4	1.82949	7.07604	0.868958	0.24278	2
1914	11	3	0	11	12	3	1.82262	5.99979	0.826009	0.219851	2
1979	12	2	0	12	12	4	1.92399	6.77176	1.15249	0.255146	2
4375	11	2	0	11	11	4	1.77726	8.10281	0.828045	0.301217	2
4444	10	2	3	7	10	4	1.90055	5.6699	1.73436	0.185325	2
4476	10	2	3	7	12	4	1.56489	6.78445	1.05661	0.258872	2
5277	10	3	0	10	10	4	1.96859	6.92182	0.898881	0.215358	2
5327	14	3	4	10	14	5	1.63293	5.40682	0.899796	0.183932	2
5344	12	2	0	12	12	2	2.0903	6.40699	0.987943	0.204492	2
5349	12	1	0	12	13	4	1.84461	7.1592	1.14976	0.253076	2
5360	11	1	0	11	12	6	1.86385	7.37706	1.11445	0.290169	2
5446	10	1	0	10	10	3	1.97313	7.51149	0.926681	0.291493	2
5616	13	3	0	13	13	5	1.88764	7.18421	1.13859	0.240753	1
7663	9	1	0	9	11	4	1.36582	5.34735	0.906176	0.209554	2
7668	13	3	0	13	13	3	2.00278	5.25469	0.938919	0.170488	2
7712	11	3	0	11	12	5	1.69891	7.36057	1.08333	0.269603	2
7714	12	3	0	12	12	6	1.22848	5.15961	1.0491	0.196557	2
7784	11	3	0	11	11	5	1.49685	5.21219	0.529929	0.195544	2
8929	10	3	3	7	13	3	1.86426	6.71317	1.16442	0.240993	2
8971	12	1	0	12	13	2	1.66317	6.08192	1.27586	0.210416	2
8988	12	1	1	11	12	2	1.82571	7.28634	1.13276	0.249101	2
8998	11	2	0	11	12	4	1.84323	7.01419	0.562627	0.272155	2
8999	9	2	0	9	10	7	1.63797	6.49141	1.38019	0.255444	2
9004	13	1	1	12	13	2	1.80041	7.63925	0.870025	0.274503	2
9016	8	2	0	8	9	4	1.46851	5.4828	0.558931	0.211279	2
9054	8	2	0	8	10	3	2.25095	7.18377	0.813197	0.259622	2
9102	12	1	0	12	12	5	1.71231	5.24277	1.08887	0.176523	2
9106	13	3	13	0	13	3	1.38869				2
12093	11	2	0	11	11	3	1.7855	7.03068	1.43223	0.247568	2
12659	11	3	1	10	11	3	1.05976	4.87158	0.615357	0.201729	2
12678	12	3	0	12	12	6	1.81815	5.79086	0.877277	0.20909	2
12692	13	2	1	12	13	2	1.58757	5.7644	0.702558	0.208085	2
12708	13	2	0	13	13	5	1.93998	7.08302	0.835121	0.257152	2
12750	11	1	0	11	12	6	1.8721	6.08638	0.657887	0.221804	2
12786	14	2	0	14	14	4	1.44502	5.76386	0.636887	0.205659	2
12804	9	2	0	9	13	6	1.68333	5.15079	0.681186	0.182498	2
12840	13	1	7	6	13	3	0.924631	5.13315	0.868445	0.20903	2
12855	12	3	5	7	13	6	0.918525	3.53802	0.654704	0.139147	2
13010	10	3	0	10	11	5	1.84159	7.14408	0.917521	0.2525	2
13024	10	3	2	8	10	7	1.7554	6.7642	0.544007	0.262009	2
13041	12	2	0	12	13	4	2.02227	6.57709	1.08725	0.239728	2
13054	12	1	1	11	12	5	1.61781	6.52348	1.26304	0.233472	2
13186	12	1	1	11	12	2	1.52331	6.7008	0.765239	0.235662	2
13196	13	3	0	13	13	7	1.5457	5.0279	0.781015	0.183273	2
13209	13	1	2	11	13	4	0.983947	4.59365	0.815228	0.186646	2
13212	12	2	0	12	13	7	1.63293	6.53173	0.791575	0.257831	2
13216	13	3	0	13	13	2	1.47592	4.96509	0.754614	0.166151	2
13232	13	2	0	13	13	3	1.63642	6.33983	0.77203	0.23517	2
13236	9	1	3	6	9	5	0.902145	5.57919	0.795534	0.221036	2
13247	11	2	0	11	13	3	1.18346	6.11113	1.08921	0.22222	2
13265	13	1	0	13	13	5	1.5457	5.87925	0.802815	0.216678	2
13267	12	1	2	10	12	6	1.82193	5.38868	0.649551	0.184779	2
13269	13	2	0	13	13	2	1.46894	5.9281	0.533617	0.202689	2
13275	12	2	1	11	13	2	0.990343	4.63901	0.63018	0.172119	2
13277	13	1	0	13	13	4	1.46196	5.99789	0.733305	0.226796	2
13285	12	1	0	12	12	2	1.68585	8.4784	0.771824	0.306934	2
13294	13	1	1	12	13	3	1.77948	5.81732	1.07915	0.181236	2
13312	10	2	1	9	12	4	1.25191	5.20119	0.762049	0.197313	2
13324	12	1	0	12	13	3	1.40614	6.18776	0.913852	0.237586	2
13325	12	3	0	12	13	3	1.85973	6.48637	1.16096	0.220316	2
13326	13	1	0	13	13	2	1.71667	7.77736	1.01403	0.275486	2
13327	14	2	2	12	14	5	1.25062	5.8211	0.595614	0.218516	2
13328	14	2	0	14	14	2	1.97961	6.59005	0.909176	0.209566	2
13343	13	3	0	13	13	3	1.18632	6.07465	1.08412	0.222197	2
13344	14	2	0	14	14	2	1.22146	5.67314	0.548212	0.201134	2
13411	12	3	12	0	12	2	1.30408				2
14379	12	2	1	11	12	5	1.43638	5.57506	1.06637	0.206385	2
14381	9	1	0	9	12	3	1.84461	6.75853	0.997645	0.245696	2
14388	12	2	1	11	12	4	1.00546	4.23903	1.35234	0.153357	2
14391	8	3	0	8	12	3	1.57056	6.424	1.06043	0.242672	2
14400	13	3	1	12	13	4	1.36078	5.7266	0.65393	0.207717	2
14430	12	3	0	12	13	3	1.76145	4.28645	0.578138	0.132895	2
14439	24	3	14	10	12	2.5	1.59702	6.90821	1.60127	0.25574	2
14442	13	1	0	13	13	3	1.7725	6.40263	0.849976	0.231507	2
14445	12	3	1	11	13	3	1.0546	5.60393	1.56307	0.214468	2
14449	12	2	0	12	12	3	1.63671	6.28225	0.565711	0.221216	2
14450	10	3	1	9	11	4	0.911721	4.81816	0.47072	0.192777	2
14457	9	3	0	9	9	5	2.05125	6.81901	1.34805	0.227036	2
14476	11	1	1	10	12	3	1.01027	5.66083	0.518411	0.219668	2
14484	13	1	1	12	13	3	1.47243	6.63001	0.607276	0.245156	2
14494	10	1	3	7	10	3	1.01151	5.19687	0.579023	0.206709	2
14496	7	2	0	7	13	3	1.21822	5.8643	0.636493	0.221242	2
14498	11	3	0	11	12	4	1.12161	5.35651	1.13061	0.207678	2
14499	13	3	0	13	13	5	1.92951	7.29586	1.27004	0.243925	2
14506	12	2	1	11	12	5	1.81437	6.43689	1.0176	0.219727	1
14524	13	2	2	11	13	7	0.875782	3.95038	0.58281	0.161904	2
14538	13	3	0	13	13	4	1.07815	5.7676	0.930665	0.234472	2
14543	14	2	0	14	14	3	1.55193	6.48216	0.571345	0.234773	2
14547	13	2	1	12	13	2	1.77599	7.44269	1.37179	0.255303	2
14548	8	1	4	4	9	3	0.867495	5.31837	0.38018	0.196385	2
14550	12	3	1	11	13	2	1.27384	4.98952	1.22487	0.183574	2
14554	13	3	0	13	13	4	1.52826	7.06557	1.37009	0.251696	2
14569	13	2	8	5	13	3	0.826934	4.49964	0.922589	0.180983	2
14572	13	2	0	13	13	2	1.75505	6.15141	0.908042	0.219818	2
14579	11	3	0	11	12	3	1.65355	6.10288	1.25201	0.222466	2
14580	12	1	0	12	12	2	1.50441	6.45613	1.01414	0.231022	2
14584	12	2	0	12	12	3	1.86351	6.01388	1.15797	0.218441	2
14590	12	1	0	12	14	5	1.66695	6.96264	0.876459	0.252176	2
14612	1	3	0	1	12	5	1.81437	2.85763		0.0549086	2
14618	11	2	1	10	11	2	1.80612	7.31644	0.516755	0.258914	2
14621	12	1	0	12	12	5	1.24738	5.71904	0.907897	0.212936	2
14626	13	1	0	13	13	3	1.65038	6.33983	1.21573	0.234472	2
14627	11	1	0	11	12	5	1.97107	5.25755	1.07463	0.164324	2
14654	12	2	0	12	13	4	1.98069	6.30115	0.777137	0.216023	2
15955	12	1	0	12	12	3	1.04704	6.04034	0.594828	0.226968	2
17397	13	3	0	13	13	3	1.91207	5.89321	1.16183	0.179798	2
30016	10	2	1	9	12	3	1.83705	6.43093	0.669636	0.225513	2
30123	10	3	0	10	10	4	1.46057	5.64723	0.712475	0.230778	2
30869	12	2	0	12	13	2	1.59513	5.8778	0.990275	0.22277	2
31140	10	1	0	10	10	4	1.70551	7.96055	1.48993	0.271958	2
31234	12	1	0	12	12	5	1.98825	6.58087	1.2201	0.218696	2
31329	10	3	1	9	10	3	1.67376	6.65269	0.495849	0.247712	2
32015	10	1	0	10	10	4	2.05477	6.76306	1.7779	0.247805	2
32153	10	1	0	10	10	3	2.07745	7.56138	1.37566	0.26114	2
32187	12	3	1	11	12	4	1.82193	5.37713	0.822082	0.18708	2
34652	12	1	0	12	12	4	1.84083	5.46957	1.31171	0.201597	2
40493	6	3	1	5	10	5	1.43638	5.58826	0.99914	0.188859	2
40764	11	2	1	10	12	4	1.66592	5.06209	0.55644	0.179527	2
40828	11	1	0	11	13	4	1.61231	6.15649	0.48136	0.227209	2
40917	11	1	1	10	12	4	2.10302	6.58616	1.11432	0.245696	2
41508	10	3	1	9	10	5	1.87787	6.39061	0.881431	0.237141	2
41531	11	2	0	11	12	4	1.95045	5.70289	0.797624	0.208469	2
41983	11	3	0	11	11	4	1.38552	5.69465	1.01818	0.205197	2
42656	13	3	1	12	14	4	1.09211	5.00086	0.455701	0.216128	2
50385	10	2	1	9	11	6	0.966152	4.96936	0.73669	0.197061	2
60673	14	1	0	14	14	5	1.62969	5.48847	0.914136	0.192939	1
60838	11	1	3	8	13	5	0.940173	4.25243	0.509012	0.162159	1
60839	13	2	1	12	14	6	1.37822	5.34483	0.522154	0.197502	1
60840	14	1	0	14	14	5	1.88889	5.75285	0.976756	0.193198	1
60841	14	1	0	14	14	5	1.90833	5.17743	0.839378	0.163455	1
60842	13	2	0	13	14	5	1.31193	3.82413	0.528776	0.12561	1
60843	11	2	0	11	14	5	1.29892	4.9524	0.717427	0.182674	1
60845	10	3	0	10	12	6	1.10677	5.22085	0.615078	0.205704	1
60851	12	1	2	10	14	5	1.37212	5.11199	0.589883	0.188014	1
156259	13	2	0	13	13	4	1.9016	7.00277	0.840379	0.231871	2
156293	10	3	0	10	10	4	1.40614	4.90787	1.15025	0.182369	2
156315	11	3	0	11	13	2	1.88447	6.50287	0.956483	0.23092	2
320347	9	1	2	7	9	3	1.60773	6.33733	1.22125	0.232039	2
320581	10	2	0	10	11	5	1.87334	6.7177	0.650834	0.230684	2
334975	11	3	0	11	11	6	1.67417	5.97505	0.721224	0.215044	2
335545	9	1	0	9	10	4	1.67325	4.83328	0.791227	0.166317	2
337650	10	1	0	10	10	4	2.10013	7.77457	1.36969	0.270211	2
354204	6	1	0	6	9	6	1.29274	4.47544	0.692478	0.167511	2
387791	7	3	4	3	10	3	1.61997	5.70014	0.745788	0.201849	2
402204	11	3	1	10	11	5	1.90509	5.98742	0.76321	0.202529	2
411576	11	2	0	11	12	5	1.95045	5.6864	1.12693	0.186798	2
412224	12	2	0	12	12	3	1.58757	6.49393	1.25059	0.221971	2
412248	9	1	1	8	10	5	2.16716	7.05903	1.01627	0.232196	2
412263	11	2	1	10	11	4	2.09477	8.80876	1.05293	0.334298	2
416342	13	2	0	13	13	4	1.76901	6.71666	1.30724	0.260402	2
416379	11	1	0	11	12	3	1.9422	6.7544	0.755597	0.24061	2
416394	11	2	2	9	13	4	1.38964	5.01472	1.06958	0.201877	2
13342	12	3	12	0	12	3	1.67451				2
60824	14	2	0	14	14	3	1.67829	6.68725	0.843865	0.237019	1
