# Supplementary material for: A randomized controlled trial to evaluate performance of pigs raised in antibiotic-free or conventional production systems following challenge with porcine reproductive and respiratory syndrome virus
Source: PLoS One. 2018 Dec 6;13(12):e0208430. doi: 10.1371/journal.pone.0208430 (PMC6283559; doi:10.1371/journal.pone.0208430)
Supplement: S2 File — (XLSX) [file pone.0208430.s002.xlsx]

## Sheet: Sheet1
PEN	BLOCK	TRT	ROOM	INITIAL WT	WT28	WT49	WT70	WT147	ADG0_28	ADG28_49	ADG49_70	ADG70_147	ADG0_147
1	1	3	East	6.01934	14.515	20.0877	36.9472	112.986	0.280605	-0.203101	0.472421	0.987514	0.484884
2	1	1	East	6.43429	16.6989	23.7962	39.771	111.185	0.366594	0.305144	0.703323	0.927449	0.692135
3	1	2	East	6.74509	17.8077	24.9825	41.4165	115.841	0.395093	0.301854	0.782571	0.966546	0.732523
4	2	2	East	6.44437	16.9005	24.2672	40.6721	115.704	0.373434	0.234821	0.781187	0.974438	0.7141
5	2	1	East	6.41077	17.4045	24.7292	41.6927	119.946	0.392633	0.348794	0.631759	0.981644	0.71015
6	2	3	East	6.74509	15.7377	21.2839	36.7822	109.86	0.260274	-0.205483	0.511652	0.893174	0.429669
7	3	1	East	5.43639	12.6308	19.2777	35.4336	106.424	0.244769	0.114077	0.555941	0.855023	0.532878
8	3	2	East	5.8127	14.2009	20.2302	33.7091	105.183	0.282289	0.0709022	0.591148	0.882269	0.565587
9	3	3	East	5.12559	12.3804	17.4633	31.6607	101.151	0.112093	-0.00287084	0.482197	0.902472	0.447524
13	10	3	East	5.34903	12.1089	16.9341	28.2877	98.5807	0.187527	-0.195068	0.433554	0.760981	0.352541
14	4	2	East	6.08822	14.8174	21.9236	37.6679	107.087	0.311755	0.231374	0.67903	0.90155	0.643332
15	4	3	East	5.31207	12.6611	16.4503	29.9371	102.253	0.214485	-0.100117	0.642229	0.886716	0.503956
16	4	1	East	6.22766	17.6397	25.5356	41.3467	114.683	0.407573	0.375994	0.702283	0.861965	0.67686
17	5	1	East	6.53341	16.8669	24.24	40.0613	111.254	0.369054	0.274304	0.753395	0.759083	0.608081
18	5	2	East	6.1991	15.8589	23.8892	39.0484	109.481	0.344994	0.262477	0.671017	0.872092	0.635801
19	5	3	East	5.95382	12.9274	16.9891	32.1403	106.4	0.0805682	-0.0685844	0.214055	0.96441	0.369649
20	6	2	East	6.70645	17.8077	24.9657	39.9539	111.666	0.396473	0.258262	0.652536	0.840495	0.631054
21	6	3	East	5.75054	13.8238	18.6385	32.4571	104.326	0.210007	-0.24226	0.405069	0.876408	0.37143
22	6	1	East	6.68629	16.9923	24.4115	41.0393	109.337	0.347432	0.188997	0.707565	0.886988	0.63492
23	7	3	East	4.88536	12.2092	19.3808	33.203	100.244	0.227565	-0.206819	0.555333	0.870662	0.418929
24	7	1	East	6.13358	15.2541	20.9378	35.6957	106.759	0.325735	0.205495	0.591564	0.897063	0.622852
25	7	2	East	5.95214	15.9261	23.7105	39.8729	111.281	0.356214	0.171584	0.683334	0.927382	0.645948
26	8	2	East	5.29695	14.0992	20.5788	34.855	110.724	0.272852	0.114136	0.67982	0.985315	0.645194
27	8	3	East	5.11047	11.7208	16.9066	30.2395	101.201	0.211223	-0.288539	0.408448	0.921584	0.384684
28	8	1	East	5.49183	14.2707	20.6591	35.0627	107.096	0.301842	0.165269	0.57119	0.910903	0.600999
29	9	2	East	7.30452	17.8077	24.116	39.5862	115.833	0.375114	0.179443	0.616273	0.865842	0.604954
30	9	1	East	7.20372	17.3373	21.5184	37.7719	114.714	0.361914	0.125635	0.605415	0.908311	0.61631
31	9	3	East	5.87654	12.8094	20.1674	34.8917	111.659	0.220422	-0.141609	0.701157	0.958183	0.50459
32	10	1	East	6.34525	16.2595	23.203	39.2267	114.305	0.340686	0.330641	0.714752	0.908685	0.677799
33	10	2	East	5.08527	13.1723	19.2237	33.2937	104.881	0.27043	0.15275	0.621271	0.87409	0.580228
34	11	2	East	6.78037	17.0685	23.2844	36.524	108.409	0.367434	0.178138	0.570441	0.8133	0.57841
35	11	3	East	6.97356	14.829	19.6557	33.9892	106.141	0.268391	-0.066287	0.481592	0.784482	0.450148
36	11	1	East	7.01556	17.6397	25.6454	40.9978	113.398	0.379434	0.343259	0.731065	0.940264	0.714934
37	12	2	East	6.63421	18.1773	23.7446	40.2872	106.759	0.412253	0.100982	0.711704	0.863271	0.624159
38	12	1	East	6.15206	15.6237	22.443	36.6997	106.957	0.338274	0.174072	0.609218	0.840749	0.587213
39	12	3	East	5.91854	14.4801	21.8422	38.032	116.887	0.293606	-0.219272	0.770941	1.02409	0.558642
40	13	3	East	6.26125	15.1197	20.8652	35.7204	105.857	0.316375	-0.0651869	0.539812	0.910866	0.534593
41	13	1	East	5.8043	14.9853	24.3428	40.6343	114.721	0.327894	0.333871	0.775787	0.962166	0.712175
42	13	2	East	5.88326	15.8253	22.4528	38.011	110.196	0.355074	0.042691	0.740868	0.815469	0.561943
43	14	3	East	6.15542	15.5617	21.9668	37.1946	110.746	0.320441	-0.218132	0.624092	0.955217	0.515172
44	14	2	East	6.55105	17.3037	22.226	37.3547	111.924	0.384024	-0.0438677	0.517687	0.883603	0.547272
45	14	1	East	6.69402	17.0685	25.4012	40.9416	112.615	0.370518	0.275006	0.666726	0.879647	0.648626
46	15	1	West	5.0248	13.5406	20.824	36.1146	106.961	0.304135	0.175252	0.652779	0.920088	0.627944
47	15	2	West	5.07183	13.0366	19.5845	35.3802	107.471	0.284455	-0.0390387	0.612279	0.936246	0.541928
48	15	3	West	5.19783	13.3175	20.5251	35.769	119.748	0.266384	-0.0100131	0.548933	0.945671	0.522838
49	16	2	West	6.32173	15.7917	23.2318	39.5611	111.336	0.338214	0.205238	0.777587	0.903458	0.656879
50	16	1	West	6.0479	15.6573	22.9557	38.4906	108.257	0.343194	0.194877	0.624321	0.906063	0.627636
51	16	3	West	5.36247	13.1193	20.5413	35.5451	108.45	0.268924	-0.115602	0.380217	0.946814	0.453357
52	23	1	West	5.84462	16.3293	24.0404	40.1635	111.419	0.374454	0.168576	0.767769	0.925393	0.667853
54	23	2	West	6.53173	17.9085	24.8778	42.1659	115.866	0.406313	0.298525	0.769992	0.957139	0.724058
55	17	1	West	6.87444	18.8157	25.9455	42.3731	118.429	0.426473	0.252902	0.708302	0.878099	0.664604
56	17	3	West	5.05503	13.759	20.9257	38.361	112.556	0.269818	-0.0385126	0.71528	0.963568	0.568442
57	17	2	West	6.20582	16.3965	23.4417	39.8372	110.4	0.363954	0.260136	0.665757	0.916405	0.663585
58	18	3	West	5.08527	12.8518	17.0272	29.3323	99.7079	0.244486	-0.206374	0.491108	0.815771	0.416986
59	18	2	West	5.41455	14.2462	20.8652	35.8338	107.093	0.315415	0.105988	0.656853	0.925446	0.618813
60	18	1	West	5.50191	16.7997	22.2063	37.1121	108.776	0.403493	0.105838	0.656054	0.901612	0.630012
61	19	2	West	6.8946	18.3117	26.8666	41.8756	119.157	0.407753	0.363197	0.651138	0.928571	0.694711
62	19	1	West	7.67747	19.3998	27.1399	42.6755	108.046	0.402579	0.272155	0.739788	0.683114	0.566925
63	19	3	West	6.72493	17.7082	21.4425	36.6503	109.497	0.359688	-0.46796	0.58319	0.946064	0.422479
64	20	3	West	4.6804	12.1294	15.8757	27.8203	98.4799	0.266036	-0.302395	0.30393	0.917657	0.362053
65	20	2	West	6.20918	16.1898	23.3806	38.9677	110.029	0.343206	0.181085	0.742242	0.858423	0.628616
66	20	1	West	5.03488	13.507	18.7243	31.7515	99.0343	0.302575	0.186341	0.620342	0.843837	0.603686
67	21	3	West	5.61279	14.3177	21.9236	38.888	110.495	0.256883	0.151901	0.551738	0.929963	0.574983
68	21	1	West	4.91392	13.339	19.9993	33.8682	102.376	0.300895	0.149779	0.59615	0.858242	0.580079
69	21	2	West	5.48595	13.9606	20.8085	35.985	106.27	0.302665	0.235293	0.648395	0.861826	0.61191
70	22	2	West	5.98238	16.3293	23.5868	39.5862	117.48	0.357875	0.184995	0.761878	0.935893	0.665678
71	22	3	West	6.55189	14.515	20.4529	35.108	107.501	0.258296	-0.34998	0.557959	0.940173	0.425646
72	22	1	West	6.38557	16.5309	23.2318	38.3779	115.048	0.362334	0.161462	0.72124	0.96905	0.676796
73	23	3	West	5.27847	12.0286	16.4726	27.9578	99.0127	0.241076	-0.0246724	-0.018327	0.647989	0.25897
77	24	1	West	6.1823	17.4045	24.6518	40.1528	110.716	0.400793	0.177457	0.738144	0.916405	0.668975
78	24	2	West	6.29435	15.7362	22.7363	39.1299	114.046	0.325432	-0.0961001	0.708468	0.882602	0.535145
79	24	3	West	5.79926	14.4394	20.9948	37.065	108.862	0.267933	-0.122936	0.765244	0.932431	0.545034
80	25	1	West	6.8946	16.6989	27.3451	43.5449	122.183	0.350154	0.235004	0.674203	0.95308	0.658443
81	25	3	West	6.75181	17.5389	24.0404	38.888	112.914	0.385254	-0.176397	0.628713	0.96138	0.553429
82	25	2	West	7.63211	18.2781	24.3985	39.4359	116.63	0.380214	-0.0582434	0.56206	0.91482	0.563671
83	26	2	West	4.86856	13.3175	20.2605	34.6458	105.968	0.273016	0.184696	0.685017	0.92626	0.635084
84	26	3	West	5.32551	13.2676	18.2733	32.5075	104.477	0.246657	-0.145572	0.506654	0.934675	0.476983
85	26	1	West	5.19615	13.843	20.1597	36.2874	108.149	0.308815	-0.0213455	0.558268	0.879221	0.509946
