# Supplementary material for: A randomized controlled trial to evaluate performance of pigs raised in antibiotic-free or conventional production systems following challenge with porcine reproductive and respiratory syndrome virus
Source: PLoS One. 2018 Dec 6;13(12):e0208430. doi: 10.1371/journal.pone.0208430 (PMC6283559; doi:10.1371/journal.pone.0208430)
Supplement: S3 File — (XLSX) [file pone.0208430.s003.xlsx]

## Sheet: Sheet1
PEN	BLOCK	TRT	ROOM	INITIAL WT	ADFI0_28	ADFI28_49	ADFI49_70	ADFI70_147	ADFI0_147	FCR0_28	FCR28_49	FCR49_70	FCR70_147	FCR0_147
1	1	3	East	6.01934	0.461318	0.539239	1.16349	2.60669	1.37448	0.745712	-1.2043	1.11712	1.19732	1.28578
2	1	1	East	6.43429	0.522396	0.609152	1.19694	2.40548	1.59354	0.646369	0.905496	0.771938	1.17646	1.04433
3	1	2	East	6.74509	0.576453	0.676444	1.33756	2.48642	1.68834	0.661804	1.01648	0.775271	1.16686	1.04545
4	2	2	East	6.44437	0.545174	0.64196	1.34149	2.52006	1.6708	0.662197	1.24004	0.778929	1.17307	1.06128
5	2	1	East	6.41077	0.52414	0.727221	1.35409	2.6132	1.7035	0.605516	0.945721	0.972212	1.20749	1.08807
6	2	3	East	6.74509	0.495715	0.486477	1.15027	2.50129	1.30122	0.863907	-1.07387	1.01974	1.27026	1.37367
7	3	1	East	5.43639	0.360287	0.542324	1.2429	2.2715	1.35178	0.667665	2.15638	1.01408	1.20504	1.15065
8	3	2	East	5.8127	0.410321	0.487377	1.01942	2.27668	1.36528	0.659319	3.11797	0.78221	1.17049	1.09493
9	3	3	East	5.12559	0.356818	0.46426	1.08651	2.28	1.21627	1.44389	-73.3531	1.02206	1.14595	1.23276
13	10	3	East	5.34903	0.38418	0.422799	0.921471	2.14308	1.08669	0.929258	-0.983135	0.96406	1.27741	1.39817
14	4	2	East	6.08822	0.444876	0.522598	1.19109	2.25913	1.46062	0.647279	1.02452	0.795651	1.13662	1.02984
15	4	3	East	5.31207	0.39833	0.463092	1.05869	2.14223	1.24692	0.842386	-2.09809	0.747728	1.09584	1.12231
16	4	1	East	6.22766	0.501069	0.707804	1.29363	2.34542	1.58579	0.557645	0.853882	0.835532	1.23423	1.0627
17	5	1	East	6.53341	0.523335	0.672426	1.35324	2.3131	1.57475	0.643215	1.11193	0.814737	1.3822	1.17467
18	5	2	East	6.1991	0.518853	0.637111	1.30136	2.37021	1.55451	0.682178	1.10101	0.879687	1.23279	1.10901
19	5	3	East	5.95382	0.441743	0.438658	1.09943	2.43918	1.19667	2.48698	-2.90112	2.32973	1.14722	1.46842
20	6	2	East	6.70645	0.574923	0.674317	1.23834	2.35026	1.56193	0.657751	1.18432	0.860801	1.26837	1.12269
21	6	3	East	5.75054	0.448155	0.500543	1.05348	2.29418	1.15416	0.967966	-0.937186	1.17968	1.18737	1.40946
22	6	1	East	6.68629	0.508502	0.61181	1.32939	2.4318	1.57058	0.663878	1.46834	0.852222	1.24359	1.12203
23	7	3	East	4.88536	0.380833	0.457753	1.04914	2.10538	1.10297	0.759092	-1.00394	0.856929	1.09685	1.19424
24	7	1	East	6.13358	0.420432	0.516491	1.0971	2.28575	1.43874	0.585461	1.14006	0.841223	1.15577	1.04776
25	7	2	East	5.95214	0.504604	0.633132	1.25078	2.39398	1.53413	0.642548	1.67373	0.830258	1.17092	1.07729
26	8	2	East	5.29695	0.425778	0.562862	1.10402	2.45548	1.51274	0.707817	2.23689	0.736627	1.13039	1.0635
27	8	3	East	5.11047	0.385835	0.45827	1.07415	2.19839	1.09674	0.828562	-0.720415	1.19287	1.08202	1.2932
28	8	1	East	5.49183	0.398715	0.519505	1.09123	2.35348	1.42514	0.599169	1.42582	0.866568	1.17194	1.0756
29	9	2	East	7.30452	0.534051	0.637446	1.25933	2.44609	1.54164	0.645781	1.61132	0.9269	1.28144	1.15591
30	9	1	East	7.20372	0.516759	0.558185	1.22089	2.51998	1.57077	0.647663	2.01527	0.914721	1.25843	1.15606
31	9	3	East	5.87654	0.394799	0.513827	1.23694	2.48317	1.33903	0.81243	-1.64585	0.800199	1.1755	1.2037
32	10	1	East	6.34525	0.451085	0.631069	1.29546	2.51292	1.63263	0.600578	0.865738	0.822122	1.25439	1.09258
33	10	2	East	5.08527	0.433802	0.528878	1.12807	2.33557	1.42749	0.727616	1.57051	0.823607	1.212	1.11594
34	11	2	East	6.78037	0.525044	0.547859	1.11524	2.29372	1.45504	0.64816	1.39501	0.886798	1.27925	1.14105
35	11	3	East	6.97356	0.422615	0.508367	1.10308	2.23633	1.28131	0.714238	-3.47868	1.03895	1.29306	1.29111
36	11	1	East	7.01556	0.518795	0.719167	1.36272	2.52574	1.7082	0.620192	0.950328	0.845508	1.21844	1.08377
37	12	2	East	6.63421	0.608581	0.639563	1.31181	2.30511	1.53696	0.669608	2.87279	0.836061	1.21118	1.11695
38	12	1	East	6.15206	0.482135	0.614607	1.22638	2.37367	1.50111	0.646495	1.60153	0.913099	1.28062	1.15953
39	12	3	East	5.91854	0.488441	0.499536	1.29698	2.5447	1.4267	0.754594	-1.03335	0.763091	1.1271	1.15842
40	13	3	East	6.26125	0.480257	0.555994	1.07837	2.35174	1.37813	0.688554	-3.86879	0.906128	1.17112	1.16932
41	13	1	East	5.8043	0.429639	0.716615	1.3697	2.54627	1.67476	0.594341	0.973583	0.800847	1.20039	1.06668
42	13	2	East	5.88326	0.538449	0.551147	1.27455	2.38799	1.46938	0.687846	5.85593	0.780336	1.32828	1.18606
43	14	3	East	6.15542	0.4663	0.520931	1.23648	2.48115	1.37988	0.66006	-1.08325	0.898681	1.17819	1.21494
44	14	2	East	6.55105	0.559161	0.546324	1.18767	2.45683	1.47704	0.660457	-5.64899	1.04062	1.2612	1.2242
45	14	1	East	6.69402	0.490217	0.730839	1.37861	2.37233	1.57996	0.600129	1.20544	0.937905	1.2233	1.10488
46	15	1	West	5.0248	0.388526	0.572575	1.22085	2.32335	1.46221	0.579455	1.48196	0.848328	1.14539	1.05622
47	15	2	West	5.07183	0.388109	0.515482	1.16569	2.27292	1.30298	0.618878	-5.98941	0.863571	1.10118	1.09059
48	15	3	West	5.19783	0.430186	0.543628	1.24837	2.6006	1.42091	0.732512	-24.6264	1.03155	1.24738	1.23272
49	16	2	West	6.32173	0.518254	0.605256	1.34937	2.41047	1.57664	0.695051	1.33767	0.78713	1.21021	1.08871
50	16	1	West	6.0479	0.457274	0.605755	1.27859	2.28087	1.4679	0.60437	1.40995	0.928946	1.14185	1.06085
51	16	3	West	5.36247	0.412363	0.519711	1.09776	2.42292	1.25106	0.695529	-2.03921	1.30961	1.16075	1.25171
52	23	1	West	5.84462	0.488157	0.635068	1.42018	2.42966	1.59363	0.591326	1.70879	0.839035	1.19093	1.08236
54	23	2	West	6.53173	0.579059	0.679593	1.45908	2.50082	1.70227	0.646439	1.0326	0.859525	1.18515	1.0664
55	17	1	West	6.87444	0.57187	0.689624	1.37182	2.55626	1.69003	0.608235	1.23687	0.878505	1.32047	1.15344
56	17	3	West	5.05503	0.430027	0.535295	1.34346	2.44069	1.41625	0.72292	-6.30458	0.85195	1.14894	1.13011
57	17	2	West	6.20582	0.496239	0.576837	1.34538	2.39548	1.56763	0.618458	1.00581	0.916635	1.18569	1.07155
58	18	3	West	5.08527	0.392581	0.406035	0.898923	2.10144	1.13163	0.72835	-0.892432	0.830255	1.16846	1.23097
59	18	2	West	5.41455	0.457126	0.515782	1.1333	2.22503	1.39942	0.657385	2.20737	0.782605	1.09056	1.02578
60	18	1	West	5.50191	0.502803	0.603396	1.21605	2.25145	1.45663	0.565233	2.58598	0.840771	1.13268	1.04874
61	19	2	West	6.8946	0.558088	0.710481	1.34305	2.49954	1.65866	0.620828	0.887312	0.93559	1.22099	1.08298
62	19	1	West	7.67747	0.547952	0.722428	1.3652	2.2346	1.50927	0.617388	1.20405	0.83706	1.48379	1.20755
63	19	3	West	6.72493	0.532463	0.457805	1.44385	2.44777	1.29377	0.671475	-0.44375	1.12299	1.17359	1.38905
64	20	3	West	4.6804	0.371569	0.362668	1.08043	2.27785	1.06555	0.633527	-0.544002	1.61246	1.12593	1.33496
65	20	2	West	6.20918	0.48276	0.596039	1.3325	2.34745	1.54112	0.638031	1.49299	0.814306	1.2404	1.11203
66	20	1	West	5.03488	0.403162	0.512318	1.07104	2.10206	1.37254	0.604383	1.24709	0.783141	1.12993	1.03129
67	21	3	West	5.61279	0.409174	0.55666	1.22388	2.48006	1.45305	0.722502	1.66225	1.00617	1.20966	1.14628
68	21	1	West	4.91392	0.372316	0.554213	1.13336	2.25715	1.39562	0.561258	1.67838	0.862338	1.19293	1.0913
69	21	2	West	5.48595	0.423431	0.514268	1.13072	2.21826	1.40645	0.63458	0.991394	0.791011	1.1675	1.04256
70	22	2	West	5.98238	0.511358	0.615442	1.3808	2.41508	1.5648	0.648125	1.50902	0.822077	1.1705	1.06625
71	22	3	West	6.55189	0.42371	0.461888	1.05715	2.37556	1.21097	0.744076	-0.598631	0.859407	1.1461	1.29048
72	22	1	West	6.38557	0.480906	0.681473	1.15758	2.51069	1.59678	0.602028	1.91445	0.728009	1.1752	1.07017
73	23	3	West	5.27847	0.354466	0.393592	0.74767	1.94193	0.862473	0.66694	-7.23604	-18.5048	1.35935	1.51064
77	24	1	West	6.1823	0.526962	0.647707	1.37396	2.43621	1.61114	0.596382	1.65559	0.844301	1.20585	1.09242
78	24	2	West	6.29435	0.477198	0.51541	1.32493	2.44187	1.42718	0.665125	-2.43273	0.848276	1.25494	1.20969
79	24	3	West	5.79926	0.427469	0.479256	1.25298	2.33142	1.35107	0.723676	-1.76829	0.742693	1.13415	1.1244
80	25	1	West	6.8946	0.473646	0.727951	1.39581	2.68387	1.67723	0.613564	1.40505	0.939079	1.27731	1.15542
81	25	3	West	6.75181	0.536941	0.564175	1.24552	2.38712	1.40644	0.632188	-1.45074	0.898592	1.12628	1.15272
82	25	2	West	7.63211	0.544469	0.572157	1.28136	2.51807	1.51727	0.649549	-4.45589	1.03408	1.24853	1.22096
83	26	2	West	4.86856	0.393359	0.532384	1.1383	2.27719	1.43804	0.653533	1.30747	0.753736	1.11514	1.02708
84	26	3	West	5.32551	0.38315	0.450176	0.999368	2.31898	1.23438	0.704597	-1.40272	0.894704	1.12539	1.17385
85	26	1	West	5.19615	0.375324	0.502464	1.19957	2.35491	1.30933	0.551282	-10.6774	0.974654	1.21491	1.16464
