# Supplementary material for: A randomized controlled trial to evaluate performance of pigs raised in antibiotic-free or conventional production systems following challenge with porcine reproductive and respiratory syndrome virus
Source: PLoS One. 2018 Dec 6;13(12):e0208430. doi: 10.1371/journal.pone.0208430 (PMC6283559; doi:10.1371/journal.pone.0208430)
Supplement: S4 File — (XLSX) [file pone.0208430.s004.xlsx]

## Sheet: Sheet1
PEN	BLOCK	TRT	ROOM	INITIAL WT	TOTAL	FV	DEFECT	LIGHT	MORT
1	1	3	East	13.2704	27	10	1	0	16
2	1	1	East	14.1852	27	22	2	1	2
3	1	2	East	14.8704	27	24	1	1	1
4	2	2	East	14.2074	27	23	1	0	3
5	2	1	East	14.1333	27	22	0	1	4
6	2	3	East	14.8704	27	10	0	0	17
7	3	1	East	11.9852	27	12	0	4	11
8	3	2	East	12.8148	27	14	0	4	9
9	3	3	East	11.3	27	6	1	3	17
13	10	3	East	11.7926	27	8	0	1	18
14	4	2	East	13.4222	27	18	2	3	4
15	4	3	East	11.7111	27	10	0	4	13
16	4	1	East	13.7296	27	24	0	0	3
17	5	1	East	14.4037	27	18	1	3	5
18	5	2	East	13.6667	27	18	0	4	5
19	5	3	East	13.1259	27	6	0	1	20
20	6	2	East	14.7852	27	19	0	3	5
21	6	3	East	12.6778	27	7	0	1	19
22	6	1	East	14.7407	27	19	0	2	6
23	7	3	East	10.7704	27	6	0	4	17
24	7	1	East	13.5222	27	19	0	3	5
25	7	2	East	13.1222	27	19	0	2	6
26	8	2	East	11.6778	27	17	0	2	8
27	8	3	East	11.2667	27	4	0	5	18
28	8	1	East	12.1074	27	18	0	1	8
29	9	2	East	16.1037	27	19	0	0	8
30	9	1	East	15.8815	27	18	1	1	7
31	9	3	East	12.9556	27	12	0	0	15
32	10	1	East	13.9889	27	20	0	3	4
33	10	2	East	11.2111	27	15	0	3	9
34	11	2	East	14.9481	27	15	0	5	7
35	11	3	East	15.3741	27	10	0	3	14
36	11	1	East	15.4667	27	25	0	1	1
37	12	2	East	14.6259	27	16	1	5	5
38	12	1	East	13.563	27	15	1	4	7
39	12	3	East	13.0481	27	13	0	0	14
40	13	3	East	13.8037	27	12	0	4	11
41	13	1	East	12.7963	27	22	0	2	3
42	13	2	East	12.9704	27	14	0	3	10
43	14	3	East	13.5704	27	11	0	2	14
44	14	2	East	14.4426	27	14	0	2	11
45	14	1	East	14.7578	27	20	0	1	6
46	15	1	West	11.0778	27	18	0	3	6
47	15	2	West	11.1815	27	14	0	1	12
48	15	3	West	11.4593	27	8	1	3	15
49	16	2	West	13.937	27	21	0	1	5
50	16	1	West	13.3333	27	16	1	4	6
51	16	3	West	11.8222	27	9	0	2	16
52	23	1	West	12.8852	27	17	0	5	5
54	23	2	West	14.4	27	23	0	2	2
55	17	1	West	15.1556	27	21	1	0	5
56	17	3	West	11.1444	27	11	0	3	13
57	17	2	West	13.6815	27	17	3	3	4
58	18	3	West	11.2111	27	6	0	5	16
59	18	2	West	11.937	27	15	0	5	7
60	18	1	West	12.1296	27	16	1	4	6
61	19	2	West	15.2	27	23	0	0	4
62	19	1	West	16.9259	27	14	1	5	7
63	19	3	West	14.8259	27	8	0	2	17
64	20	3	West	10.3185	27	6	0	3	18
65	20	2	West	13.6889	27	18	0	3	6
66	20	1	West	11.1	27	15	0	9	3
67	21	3	West	12.3741	27	13	1	1	12
68	21	1	West	10.8333	27	15	0	5	7
70	22	2	West	13.1889	27	19	0	1	7
71	22	3	West	14.4444	27	9	0	1	17
72	22	1	West	14.0778	27	21	0	1	5
73	23	3	West	11.637	27	4	1	2	20
77	24	1	West	13.6296	27	20	0	3	4
78	24	2	West	13.8767	27	13	0	1	13
79	24	3	West	12.7852	27	12	0	2	13
80	25	1	West	15.2	27	18	0	1	8
81	25	3	West	14.8852	27	12	0	3	12
82	25	2	West	16.8259	27	16	0	0	11
83	26	2	West	10.7333	27	17	0	4	6
84	26	3	West	11.7407	27	9	0	3	15
85	26	1	West	11.4556	27	13	0	1	13
